# Supplementary material for: Proteomic characterization of the Rph15 barley resistance gene-mediated defence responses to leaf rust
Source: BMC Genomics. 2012 Nov 20;13:642. doi: 10.1186/1471-2164-13-642 (PMC3541957; doi:10.1186/1471-2164-13-642)
Supplement: Additional file 2 — Data on protein identification by LC-ESI-MS/MS and bioinformatic analysis. Table shows the sequence of the peptides identified by MS/MS and the statistical information related to peptides, proteins and alignment analyses. [file 1471-2164-13-642-S2.xls]

## Sheet: mass spectrometry data
		CAPTION
		Spot ID	DB	Protein A.N.	Species	n. pep.	aa cov. (%)	Sf (pro)	FASTS E () value	Protein / EST A.N.	Peptide	MH+	z	Sf (pep)	Xcorr	ΔCn	Sp
	1	2333	NRH	CAZ64535.1	Hordeum vulgare	14	18.4	14.11		CAZ64535.1	K.AADILVNFFEK.S	1267.45	2	0.968369	3.46662	0.752027	1330.15
											R.ALENEMLLR.I	1089.29	2	0.951415	3.3046	0.409354	1257.96
											R.ALENEM*LLR.I	1105.29	2	0.937597	3.30384	0.440663	926.663
											K.DLANLVIVAGDHGK.E	1422.61	2	0.972463	3.94685	0.734368	1422.78
											K.EQLVDEHASSK.F	1243.31	2	0.938007	3.03118	0.51448	912.745
											K.ESLYPLLNFLK.A	1337.59	2	0.893335	2.98971	0.645571	311.939
											R.IKQQGLDITPK.I	1241.46	2	0.964463	3.47513	0.728387	1132.61
											R.LGATFSSHPNELIALFSR.Y	1961.21	2	0.968498	5.02188	0.728354	768.153
											R.LGATFSSHPNELIALFSR.Y	1961.21	3	0.977077	5.50108	0.637764	1839.42
											R.LLPDAVGTTCGQR.L	1388.58	2	0.958889	3.24103	0.60036	1149.28
											K.STADPSYWDK.I	1170.21	2	0.948817	2.95034	0.611178	982.861
											K.TKYPNSDIYLDK.F	1457.61	2	0.936124	3.03911	0.555229	770.458
											K.VIGTEHTDILR.V	1254.42	2	0.968186	3.66028	0.630008	1361.35
											K.YAPFEDILR.A	1124.27	2	0.833546	2.04326	0.446371	375.318
											R.YLEMFYALK.Y	1178.42	2	0.912954	2.55112	0.539011	646.855
											K.YPNSDIYLDK.F	1228.33	2	0.945151	3.0059	0.307793	1395.56
	2	2449	EST	XP_002454700.1	Sorghum bicolor	9	20	9.47	7.3e-97	BJ478037.1	-.FDMGGSAAVFGAAK.-	1329.51	2	0.97234	4.69272	0.458023	1740.05
											-.FDM*GGSAAVFGAAK.-	1345.51	2	0.975545	4.53829	0.584731	1736.06
											-.GLTFDSGGYNIK.-	1272.39	2	0.948651	3.36547	0.350196	1585.06
											-.IASEYSDVFTATILDVEK.-	2002.21	2	0.963588	4.93619	0.46363	1100.72
											-.TGPGCSIELMK.-	1193.42	2	0.837237	2.84551	0.366627	501.637
										AV942007.1	-.LNAAAAIASGTVLGLHEDSR.-	1967.17	3	0.958395	4.80605	0.44463	1529.4
											-.LNAAAAIASGTVLGLHEDSR.-	1967.17	2	0.972414	5.51236	0.565243	1287.1
											-.VALVGLGQSAPSTAAACR.-	1729.98	2	0.978699	4.88113	0.425536	2333.03
										FD526225.1	-.PGDILTASNGK.-	1073.18	2	0.946653	3.79576	0.389457	1147.11
											-.SGVADM*VNTGGR.-	1180.27	2	0.931764	3.3855	0.24745	1393.81
										BY851505.1	-.GDILAVAVTEK.-	1116.29	2	0.960064	4.16838	0.319406	1619.42
	3	2577	NRH	Q40073.1	Hordeum vulgare	12	43.5	16.39		Q40073.1	K.GIFQTDNVSDESVVK.I	1638.76	2	0.966004	4.80224	0.584946	1034.78
							(a)				K.GLAYDISDDQQDITR.G	1710.78	2	0.976506	5.10249	0.58549	1443.78
											K.GLAYDISDDQQDITR.G	1710.78	2	0.936646	3.32096	0.50696	914.954
											K.GLAYDISDDQQDITR.G	1710.78	2	0.94829	2.93648	0.575756	1438.48
											K.IPLILGIWGGK.G	1167.47	2	0.974114	3.49216	0.710288	1698.16
											K.IVDTFPGQSIDFFGALR.A	1884.12	2	0.968315	4.87569	0.690225	678.89
											R.KWVGSTGIENIGK.R	1389.58	2	0.977733	4.21718	0.644895	1930.74
											K.LLEYGHM*LVQEQDNVK.R	1933.18	3	0.970676	5.45074	0.461773	1528.72
											K.LLEYGHMLVQEQDNVKR.V	2073.36	3	0.948302	5.09209	0.528395	730.579
											K.MGINPIM*M*SAGELESGNAGEPAK.L	2337.64	2	0.949251	5.58134	0.195634	1134.09
											K.MGINPIMMSAGELESGNAGEPAK.L	2305.64	2	0.972205	5.43503	0.621162	1217.24
											K.MGINPIMMSAGELESGNAGEPAK.L	2305.64	3	0.983312	6.29341	0.580256	2689.46
											K.MGINPIM*MSAGELESGNAGEPAK.L	2321.64	3	0.948204	5.35123	0.644549	2024.15
											K.SFQCELVFAK.M	1229.43	2	0.954845	2.94745	0.666846	1058.6
											R.VPIVVTGNDFSTLYAPLIR.D	2076.42	2	0.932848	3.01595	0.842366	698.805
											R.VPIVVTGNDFSTLYAPLIR.D	2076.42	2	0.93372	3.11811	0.740988	874.99
											R.VPIVVTGNDFSTLYAPLIR.D	2076.42	2	0.988564	6.86043	0.812778	2793.48
											R.VQLADTYMSQAALGDANQDAMK.T	2342.59	2	0.980674	5.56873	0.731374	1670.56
											R.VQLADTYM*SQAALGDANQDAM*K.T	2374.59	3	0.975406	6.42877	0.509662	1536.87
											R.VQLADTYM*SQAALGDANQDAMK.T	2358.59	2	0.977367	5.15047	0.694699	1544.72
											K.WVGSTGIENIGK.R	1261.41	2	0.906534	2.83725	0.540354	592.186
											K.YDFDNTM*GGFYIAPAFMDK.L	2220.47	2	0.953442	4.64312	0.332932	1237.53
	4	2581	NRH	Q40073.1	Hordeum vulgare	10	34.6	13..55		Q40073.1	K.GLAYDISDDQQDITR.G	1710.78	2	0.980019	5.42746	0.570669	1699.34
							(a)				K.IPLILGIWGGK.G	1167.47	2	0.967795	3.57273	0.575227	1424.17
											R.KWVGSTGIENIGK.R	1389.58	3	0.923107	4.0389	0.357833	953.08
											K.LLEYGHMLVQEQDNVK.R	1917.18	3	0.97531	4.91841	0.689465	1560.76
											K.LLEYGHMLVQEQDNVK.R	1917.18	2	0.973101	5.30669	0.696055	1106.41
											K.MCCLFINDLDAGAGR.M	1713.98	2	0.976105	4.29596	0.686188	1663.29
											K.M*GINPIMMSAGELESGNAGEPAK.L	2321.64	3	0.959701	5.73242	0.662747	2208.45
											K.MGINPIMMSAGELESGNAGEPAK.L	2305.64	2	0.982144	6.22325	0.668634	1697.12
											K.MGINPIM*M*SAGELESGNAGEPAK.L	2337.64	2	0.961523	5.29551	0.264609	1433.39
											K.NFMTLPNIK.I	1078.31	2	0.943129	3.0507	0.398291	1170.62
											K.RVQLADTYMSQAALGDANQDAM*K.T	2514.78	3	0.944906	4.03553	0.649114	1123.78
											R.VPIVVTGNDFSTLYAPLIR.D	2076.42	2	0.984315	5.96601	0.824582	1838.05
											R.VPIVVTGNDFSTLYAPLIR.D	2076.42	3	0.936596	4.00028	0.631762	939.366
											R.VPIVVTGNDFSTLYAPLIR.D	2076.42	2	0.989074	7.42057	0.841656	2702.72
											R.VQLADTYMSQAALGDANQDAM*K.T	2358.59	3	0.983318	6.89055	0.572076	2176.52
											R.VQLADTYMSQAALGDANQDAMK.T	2342.59	3	0.975678	5.89542	0.696258	1331.8
											R.VQLADTYM*SQAALGDANQDAM*K.T	2374.59	3	0.978274	6.33679	0.663629	1524.79
											R.VQLADTYMSQAALGDANQDAMK.T	2342.59	2	0.986827	6.74427	0.793152	2112.28
	5	2613	NRH	CAA54616.1	Hordeum vulgare	7	29.5	6.76		CAA54616.1	K.AMGASSEFVAALAVR.E	1480.71	2	0.982575	4.99375	0.695345	2243.01
											K.IFLEAGFSHYK.I	1312.5	2	0.961199	3.71813	0.401999	1443.85
											K.MLAAAGIFTAEDVPATVGDGEPTTLYHLNAVSR.L	3389.78	3	0.981187	7.15786	0.72471	1521.6
											K.SLVDVAGGNGTTAR.T	1318.42	2	0.978291	4.7067	0.6753	1595.49
											K.SM*ALQSVVK.L	979.177	2	0.941469	2.85555	0.455179	956.952
											R.YGGAASLPELLSTVPIHPNK.L	2065.36	3	0.950983	4.58982	0.548675	1049.49
											K.YVLHNWSDQDCVK.I	1664.82	3	0.964946	4.7922	0.684875	975.479
	6	2760	NRH	P05698.2	Hordeum vulgare	7	16.3	7.69		P05698.2	R.AMHAVIDR.Q	913.08	2	0.940821	2.66201	0.562485	854.879
							(a)				K.DDENVNSQPFMR.W	1452.53	2	0.962894	4.26138	0.567339	1064.31
											K.DDENVNSQPFM*R.W	1468.53	2	0.941235	3.65049	0.54999	659.735
											R.DNGLLLHIHR.A	1188.36	2	0.970273	3.80068	0.618739	1384.48
											R.FVFCAEAIYK.S	1248.47	2	0.953115	3.12734	0.710971	762.848
											R.MSGGDHIHSGTVVGK.L	1482.65	2	0.968723	4.26115	0.727901	1259.1
											R.VALEACVQAR.N	1117.3	2	0.971008	3.52931	0.56567	1645.78
											K.WSPELAAACEVWK.A	1547.76	2	0.977796	4.29331	0.595252	1766.06
	7	2776	NRH	P05698.2	Hordeum vulgare	11	22.6	11.31		P05698.2	R.ACYECLR.G	972.124	2	0.920095	2.34981	0.594812	530.063
							(a)				R.ACYECLR.G	972.124	2	0.888695	2.38803	0.527326	467.048
											K.AIKFEFEPVDTIDK.K	1652.87	2	0.91967	2.90969	0.496343	1069.79
											R.AMHAVIDR.Q	913.08	2	0.929805	2.56392	0.519355	744.844
											K.DDENVNSQPFM*R.W	1468.53	2	0.958266	4.14842	0.602621	680.476
											K.DDENVNSQPFMR.W	1452.53	2	0.961125	3.83347	0.563299	1124.28
											R.DDFIEKDR.A	1038.09	2	0.915495	2.52331	0.48582	745.199
											R.DNGLLLHIHR.A	1188.36	2	0.97077	3.65673	0.633683	1483.52
											K.FEFEPVDTIDKK.V	1468.63	2	0.951639	3.53015	0.486897	951.919
											R.FVFCAEAIYK.S	1248.47	2	0.899976	2.28681	0.582895	606.353
											R.MSGGDHIHSGTVVGK.L	1482.65	2	0.969289	3.74132	0.641721	1652.78
											R.VALEACVQAR.N	1117.3	2	0.976479	3.99359	0.636302	1754.6
											K.WSPELAAACEVWK.A	1547.76	2	0.972486	3.94861	0.638414	1349.13
	8	2866	NRH	P05698.2	Hordeum vulgare	3	8	2.89		P05698.2	R.MSGGDHIHSGTVVGK.L	1482.65	2	0.952529	3.7455	0.678549	997.626
							(a)				R.VALEACVQAR.N	1117.3	2	0.972207	3.57228	0.542394	1793.7
											K.WSPELAAACEVWK.A	1547.76	2	0.961972	3.06018	0.716409	1332.19
	9	2886	NRH	CAA55345.1	Hordeum vulgare	4	29.4	3.77		CAA55345.1	K.ATSPPYYGR.G	1012.1	2	0.854723	2.16398	0.449877	495.131
											K.DLVSNPDLVSTDAVVSFR.T	1935.12	2	0.982636	5.29923	0.778632	1797.77
											R.ELAAFFGQTSHETTGGTR.G	1911.02	2	0.947478	4.19612	0.747366	667.736
											R.ELAAFFGQTSHETTGGTR.G	1911.02	3	0.899837	3.18906	0.608248	775.835
											R.GFYTYDAFIAAANTFPGFGTTGSADDVKR.E	3062.29	3	0.981051	5.63523	0.792756	2255.62
											R.GFYTYDAFIAAANTFPGFGTTGSADDVKR.E	3062.29	3	0.948611	4.22598	0.595284	1299.4
	10	2952	NRH	P05698.2	Hordeum vulgare	4	9	3.83		P05698.2	K.AGVGFQAGVK.D	934.074	2	0.918807	3.18761	0.429611	625.38
							(a)				K.AGVGFQAGVK.D	934.074	2	0.93565	3.06646	0.467263	794.309
											K.DTDILAAFR.V	1022.14	2	0.965027	3.60151	0.62952	1200.69
											K.LTYYTPEYETK.D	1408.53	2	0.963835	3.33158	0.678174	1257.67
											K.TFQGPPHGIQVER.D	1466.63	2	0.970029	3.45354	0.641362	1585.75
											K.TFQGPPHGIQVER.D	1466.63	3	0.912342	3.17584	0.660428	638.941
	11	2956	EST	BAD31057.1	Oryza sativa	1	12.1	0.98	2e-15	DN182346.1	-.GHNLIAADPLTQTSDPYVVLSYGSQK.-	2776.05	3	0.982214	6.74155	0.601189	2141.59
	12	2962	NRH	CAC32847.1	Hordeum vulgare	2	17.4	1.93		CAC32847.1	K.AAVTPAFVGQFPGVNGLGISAAR.L	2201.51	2	0.984945	6.92476	0.690041	1725.11
							(a)				K.VTFLDDAQVK.K	1136.28	2	0.947666	3.23332	0.43055	1054.17
	13	2983	NRH	P05698.2	Hordeum vulgare	2	4.6	1.93		P05698.2	K.DTDILAAFR.V	1022.14	2	0.957446	3.47787	0.458727	1301.27
							(a)				K.TFQGPPHGIQVER.D	1466.63	2	0.969784	3.75439	0.634017	1498.22
	14	3004	EST	XP_002465461	Sorghum bicolor	1	6.1	0.88	1.6e-05	BI952895.1	-.ALDAQIVSLTDEIVK.-	1615.85	2	0.884491	3.34712	0.375015	808.442
	15	3009	NRH	P05698.2	Hordeum vulgare	2	4.2	1.91		P05698.2	K.DTDILAAFR.V	1022.14	2	0.948288	3.29795	0.408488	1175.13
							(a)				K.LTYYTPEYETK.D	1408.53	2	0.958392	3.35787	0.503138	1241.16
	16	3118	NRH	P05698.2	Hordeum vulgare	3	6.9	2.87		P05698.2	K.DTDILAAFR.V	1022.14	2	0.954049	3.38834	0.459258	1207.37
							(a)				K.DTDILAAFR.V	1022.14	2	0.953706	3.0074	0.402619	1404.53
											K.LTYYTPEYETK.D	1408.53	2	0.957294	3.13797	0.58125	1282.29
											K.TFQGPPHGIQVER.D	1466.63	2	0.963396	3.56657	0.544721	1409.37
											K.TFQGPPHGIQVER.D	1466.63	3	0.809631	2.61237	0.541637	512.671
	17	3142	NRH	P05698.2	Hordeum vulgare	2	4.4	1.89		P05698.2	K.AGVGFQAGVK.D	934.074	2	0.95119	3.39231	0.528258	909.889
							(a)				K.LTYYTPEYETK.D	1408.53	2	0.9351	2.81509	0.574714	931.436
	18	3150	NRH	P05698.2	Hordeum vulgare	2	4.8	1.9		P05698.2	K.AGVGFQAGVK.D	934.074	2	0.94714	3.07767	0.585018	829.4
							(a)				K.TFQGPPHGIQVER.D	1466.63	2	0.953254	3.46394	0.610115	1076.21
											K.TFQGPPHGIQVER.D	1466.63	3	0.89351	3.29114	0.645092	478.699
